# Supplementary material for: Integrative study of skeletal muscle mitochondrial dysfunction in a murine pancreatic cancer-induced cachexia model
Source: eLife. 2024 Oct 18;13:RP93312. doi: 10.7554/eLife.93312 (PMC11488855; doi:10.7554/eLife.93312)
Supplement: Figure 4—source data 1. [file elife-93312-fig4-data1.zip]

Archive with 3 entries (2 files):
- eLife-93312-Fig4-data1/
- eLife-93312-Fig4-data1/Figure 4 - Source data 1 uncropped and labelled gels for Figure 4.pdf
- eLife-93312-Fig4-data1/Figure 4 - Source data 2 uncropped and labelled gels for Figure 4.pdf
